# Supplementary material for: Navigating the Chemical Space of ENR Inhibitors: A Comprehensive Analysis
Source: Antibiotics (Basel). 2024 Mar 11;13(3):252. doi: 10.3390/antibiotics13030252 (PMC10967325; doi:10.3390/antibiotics13030252)
Supplement: Supplementary file 1 [file antibiotics-13-00252-s001.zip]

Archive with 1 entries (1 files):
- antibiotics-2877387-supplementary.pdf
